# Supplementary material for: Genetically-Encoded Fluorescence Barcodes Allow for Single-Cell Analysis via Spectral Flow Cytometry
Source: bioRxiv. 2025 Mar 28:2024.10.23.619855. Originally published 2024 Oct 24. Preprint. [Version 2] doi: 10.1101/2024.10.23.619855 (PMC11526929; doi:10.1101/2024.10.23.619855)
Supplement: Supplement 1 [file media-1.xlsx]

## Sheet: Table S1
Table S1	Screening Primers Used for Colony PCR
Plasmid Name	Forward Primer (5’à3’)	Reverse Primer (5’à3’)
pR backbone	ATAGCGGTTTGACTCACGGG	TGCCTCGTCTTGCAGTTCAT
pM backbone		TGATGGTTCACGTAGTGGGC
Universal screening Primers for pR-FP, pM-FP, and pMuSICs		AACGCTTACAATTTACGCCT
		TGATGGTTCACGTAGTGGGC
pM-tPT2A backbones	TGCTAAAGCAAGCAGGTGATG	TGATGGTTCACGTAGTGGGC
pMuSIC-T-T2A-V	ATAGCGGTTTGACTCACGGG	TGATGGTTCACGTAGTGGGC
pMuSIC-V-T2A-T
pMuSIC-T-tPT2A-V	TGCTAAAGCAAGCAGGTGATG	TGGACAAACCACAACTAGAATGC
pMuSIC-V-tPT2A-T

## Sheet: Table S2
Table S2	Restriction Enzymes Used for Double Digestion in Verification
Plasmid Name	Restriction Enzyme I	Restriction Enzyme II
pR backbone	EcoRI-HF (New England Biolabs, Cat# R3101S)	KasI (New England Biolabs, Cat# R0544S)
pM backbone	EcoRI-HF (New England Biolabs, Cat# R3101S)	BamHI-HF (New England Biolabs, Cat# R3136L)
pR-NheI backbone	AvaII (New England Biolabs, Cat# R0153S)	NheI-HF (New England Biolabs, Cat# R3131L)
pM-tPT2A backbone	EcoRI-HF (New England Biolabs, Cat# R3101S)	XmaI (New England Biolabs, Cat# R0180S)
pR-FP	EcoRI-HF (New England Biolabs, Cat# R3101S)	BamHI-HF (New England Biolabs, Cat# R3136L)
pR-NheI-FP	EcoRI-HF (New England Biolabs, Cat# R3101S)	NheI-HF (New England Biolabs, Cat# R3131L)
pM-T2A-FP	EcoRI-HF (New England Biolabs, Cat# R3101S)	BamHI-HF (New England Biolabs, Cat# R3136L)
pM-tPT2A-FP	EcoRI-HF (New England Biolabs, Cat# R3101S)	BamHI-HF (New England Biolabs, Cat# R3136L)
pMuSIC	EcoRI-HF (New England Biolabs, Cat# R3101S)	NheI-HF (New England Biolabs, Cat# R3131L)
pM-T2A-mTFP1(T)-mVenus(V)	EcoRI-HF (New England Biolabs, Cat# R3101S)	SacI-HF (New England Biolabs, Cat# R3156S)
pMuSIC-T-T2A-V	EcoRI-HF (New England Biolabs, Cat# R3101S)	KasI (New England Biolabs, Cat# R0544S)
pMuSIC-V-T2A-T
pMuSIC-T-tPT2A-V	EcoRI-HF (New England Biolabs, Cat# R3101S)	ApaLi (New England Biolabs, Cat# R0507S)
pMuSIC-V-tPT2A-T

## Sheet: Table S3
Table S3	Synthetic DNA Sequence for Construction of pReceiver and pMulti Backbones
Name	Cassette	Synthetic DNA Sequence
pReceiver	f1ori	ATAAGCAGAGCTACCGCTGATCAGCCTCGTGCTTACTGGCTTATCGAAATGGATCCGAGACCCTCTGGCTAACTAGAGAACCCACTGGGTCTCGAATTCTGAAACATAAAATGAATGCAATTGTTGTTGTTAACTTGTTTATTGCAGCTTATAATGGTTACAAATAAAGCAATAGCATCACAAATTTCACAAATAAAGCATTTTTTTCACTGCATTCTAGTTGTGGTTTGTCCAAACTCATCAATGTATCTTAAGGCGTAAATTGTAAGCGTTAATATTTTGTTAAAATTCGCGTTAAATTTTTGTTAAATCAGCTCATTTTTTAACCAATAGGCCGAAATCGGCAAAATCCCTTATAAATCAAAAGAATAGACCGAGATAGGGTTGAGTGTTGTTCCA…
pMulti	T2A-f1ori	GAAGACGGCTCCGGCGAGGGCAGGGGAAGTCTACTTACATGCGGGGACGTGGAGGAAAATCCCGGCCCAGGATCCGAGACCCTCTGGCTAACTAGAGAACCCACTGCTTACTGGTCTCATTCATGTCTTCTGAAACATAAAATGAACTTGTTTATTGCAGCTTATAATGGTTACAAATAAAGCAATAGCATCACAAATTTCACAAATAAAGCATTTTTTTCACTGCATTCTAGTTGTGGTTTGTCCAAACTCATCAATGTATCTTAAGGCGTAAATTGTAAGCGTTAATATTTTGTTAAAATTCGCGTTAAATTTTTGTTAAATCAGCTCATTTTTTAACCAATAGGCCGAAATCGGCAAAATCCCTTATAAATCAAAAGAATAGACCGAGATAGGGTT…
	CMR cassette	ACGGAAGATCACTTCGTGATCGGCACGTAAGAGGTTCCAACTTTCACCATAATGAAATAAGATCACTACCGGGCGTATTTTTTGAGTTATCGAGATTTTCAGGAGCTAAGGAAGCTAAAATGGAGAAAAAAATCACTGGATATACCACCGTTGATATATCCCAATGGCATCGTAAAGAACATTTTGAGGCATTTCAGTCAGTTGCTCAATGTACCTATAACCAGACCGTTCAGCTGGATATTACGGCCTTTTTAAAGACCGTAAAGAAAAATAAGCACAAGTTTTATCCGGCCTTTATTCACATTCTTGCCCGCCTGATGAATGCTCATCCGGAATTCCGTATGGCAATGAAAGACGGTGAGCTGGTGATATGGGATAGTGTTCACCCTTGTTACACCG…
pMulti-tPT2A	tPT2A	GAAGACGGCTCCGGCGCCACAAACTTCTCTCTGCTAAAGCAAGCAGGTGATGTTGAAGAAAACCCCGGGCCTGGCAGCGGCGAGGGCAGGGGAAGTCTACTTACATGCGGGGACGTGGAGGAAAATCCCGGCCCAGGATCCGAGACCCTCTGGCTAACTAGAGAACCCACTGCTTACTGGTCTCATTCATGTCTTC

## Sheet: Table S4
Table S4	Primers Used for Constructing the Four Different Backbones
Name	Cassette	Method	Source	Reference	Forward primer (5’->3’)	Reverse primer (5’->3’)
pR	f1ori	DNA synthesis	gBlock	IDT, #29806352	ATAAGCAGAGCTACCGCTGATCAGCCTCGTGC	GGACTCTTCCTTTAAGTACTGACGCGCCCTGTAG
	Kana+ cassette	PCR	mTFP1-N1	Addgene, #54521	GCGTCAGTACTTAAAGGAAGAGTCCTGAGGCGG	TCAGTGGAACGAACCGCGTTTATGAACAAACGAC
	CMV				TCATAAACGCGGTTCGTTCCACTGAGCGTCAG	GCTGATCAGCGGTAGCTCTGCTTATATAGACCTCC
pM	T2A-f1ori	DNA synthesis	gBlock	IDT, #30320676	TGGTTTAGTGAAGAAGACGGCTCCGGCGAG	AGTGATCTTCCGTTAAGTACTGACGCGCCCTGTAG
	CMR+ cassette		Fragment GENE	Genewiz, #30-513990629	CGTCAGTACTTAACGGAAGATCACTTCGTGATC	CAGTGGAACGAAATGCCAACTTGTTTATTGCAG
	CMV	PCR	mTFP1-N1	Addgene, #54521	AACAAGTTGGCATTTCGTTCCACTGAGCGTCAG	CGGAGCCGTCTTCTTCACTAAACCAGCTCTGC
pR-NheI	(ApaLI-SnaBI)-1	Overlap Extension PCR	pReceiver	Birtwistle lab	TTCGTGCACACAGCCCAGCTTGGA	TTACCGTAAGTTATGTAACGGCTAGCCGGAACTCCATATATGGGCT
	(ApaLI-SnaBI)-2		(ApaLI-SnaBI)		AGCCCATATATGGAGTTCCGGCTAGCCGTTACATAACTTACGGTAA	GTAATAGCGATGACTAATACGTA
	ApaLI-NheI-SnaBI		PCR products from (ApaLI-SnaBI)-1 and 2		TTCGTGCACACAGCCCAGCTTGGA	GTAATAGCGATGACTAATACGTA
pM-tPT2A	tPT2A	DNA synthesis	gBlock	IDT, #315126072	AAAGAAGACGGCTCCGGCGCCACAAACT	AAAGAAGACATGAATGAGACCAGTAAGC

## Sheet: Table S5
Table S5	Sequences of Fluorescent Proteins
Index	Name	Source	Sequence
FP1	EBFP2	Birtwistle lab (pQLinkHD-EBFP2, Addgene #118853)	atggtgagcaagggcgaggagctgttcaccggggtggtgcccatcctggtcgagctggacggcgacgtaaacggccacaagttcagcgtgaggggcgagggcgagggcgatgccaccaacggcaagctgaccctgaagttcatctgcaccaccggcaagctgcccgtgccctggcccaccctcgtgaccaccctgagccacggcgtgcagtgcttcgcccgctaccccgaccacatgaagcagcacgacttcttcaagtccgccatgcccgaaggctacgtccaggagcgcaccatcttcttcaaggacgacggcacctacaagacccgcgccgaggtgaagttcgagggcgacaccctagtgaaccgcatcgagctgaagggcgtcgacttcaaggag…
FP2	mTagBFP2	IDT, # 304077303	atggtgtctaagggcgaagagctgattaaggagaacatgcacatgaagctgtacatggagggcaccgtggacaaccatcacttcaagtgcacatccgagggcgaaggcaagccctacgagggcacccagaccatgagaatcaaggtggtcgagggcggccctctccccttcgccttcgacatcctggctactagcttcctctacggcagcaagaccttcatcaaccacacccagggcatccccgacttcttcaagcagtccttccctgagggcttcacatgggagagagtcaccacatacgaagatgggggcgtgctgaccgctacccaggacaccagcctccaggacggctgcctcatctacaacgtcaagatcagaggggtgaacttcacatccaac…
FP3	mT-Sapphire	Birtwistle lab (pQLinkGD-mT-Sapphire, based on what was generously provided by Oliver Griesbeck's lab)	atggtgagcaagggcgaggagctgttcaccggggtggtgcccatcctggtcgagctggacggcgacgtaaacggccacaagttcagcgtgtccggcgagggcgagggcgatgccacctacggcaagctgaccctgaagttcatctgcaccaccggcaagctgcccgtgccctggcccaccctcgtgaccaccttctcctacggcgtgatggtgttcgcccgctaccccgaccacatgaagcagcacgacttcttcaagtccgccatgcccgaaggctacgtccaggagcgcaccatcttcttcaaggacgacggcaactacaagacccgcgccgaggtgaagttcgagggcgacaccctggtgaaccgcatcgagctgaagggcatcgacttcaaggag…
FP4	mAmetrine	IDT, # 304660466	atggtgagcaagggcgaggagctgttcaccggggtggtgcccatcctggtcgagctggacggcgacgtaaacggccacaagttcagcgtgcgcggcgagggcgagggcgatgccaccaacggcaagctgaccctgaagttcatctgcacctccggcaagctgcccgtgccctggcccaccctcgtgaccaccctgtcttacggcgtgcagtgcttcgcccgctaccccgaccacatgaagcagcacgacttcttcaagtccgccatgcccgaaggctacgtccaggagcgcaccatctccttcaaggacgacggcagctacaggacccgcgccgaggtgaagttcgagggcgacaccctggtgaaccgcatcgagctgaagggcatcgacttcaaggag…
FP5	mCerulean3	Genewiz, # 30-546983358	atggtgagcaagggcgaggagctgttcaccggggtggtgcccatcctggtcgagctggacggcgacgtaaacggccacaagttcagcgtgtccggcgagggcgagggcgatgccacctacggcaagctgaccctgaagttcatctgcaccaccggcaagctgcccgtgccctggcccaccctcgtgaccaccctgagctggggcgtgcagtgcttcgcccgctaccccgaccacatgaagcagcacgacttcttcaagtccgccatgcccgaaggctacgtccaggagcgcaccatcttcttcaaggacgacggcaactacaagacccgcgccgaggtgaagttcgagggcgacaccctggtgaaccgcatcgagctgaagggcatcgacttcaaggag…
FP6	LSSmOrange	IDT, # 298964332	atggtgagcaagggcgaggagaataacatggccatcatcaaggagttcatgcgcttcaaggtgcgcatggagggctccgtgaacggccacgagttcgagatcgagggcgagggcgagggccgcccctacgagggctttcagaccgttaagctgaaggttaccaagggtggaccactgcctttcgcctgggacatattgtcacctcagttcacctacggctccaaggcctacgtgaagcaccccgccgacatccccgactacctcaagctgtccttccccgagggcttcaagtgggagcgcgtgatgaacttcgaggatggcggcgtggtgaccgtgactcaggactcctccctgcaggacggcgagttcatctacaaggtgaagctgcgcggcaccaac…
FP7	mBeRFP	IDT, # 298964330	atggtgtctaagggcgaagagctgattaaggagaacatgcatatgaagctgtacatggagggcaccgtgaacaaccaccacttcaagtgcacatccgagggcgaaggcaagccctacgagggcacccagaccatgagaatcaaggtggtcgagggcggccctctccccttcgccttcgacatcctggctaccagcttcatgtacggcagcaaaaccttcatcaaccacacccagggcatccccgacttctttaagcagtccttccctgagggcttcacatgggagagatccaccacatacgaggacgggggcgtgctgaccgctacccaggacaccagcctccaggacggctgcctcatctacaacgtcaagatcagaggggtgaacttcccatccaac…
FP8	mTFP1	IDT, #307047390	atggtgagcaagggcgaggagactacaatgggcgtaatcaagcccgacatgaagatcaagctgaagatggagggcaacgtgaatggccacgccttcgtgatcgagggcgagggcgagggcaagccctacgacggcaccaacaccatcaacctggaggtgaaggagggagcccccctgcccttctcctacgacattctgaccaccgcgttcgcctacggcaacagggccttcaccaagtaccccgacgacatccccaactacttcaagcagtccttccccgagggctactcttgggagcgcaccatgaccttcgaggacaagggcatcgtgaaggtgaagtccgacatctccatggaggaggactccttcatctacgagatacacctcaagggcgagaac…
FP9	EGFP	Genewiz, 30-546983358	atggtgagcaagggcgaggagctgttcaccggggtggtgcccatcctggtcgagctggacggcgacgtaaacggccacaagttcagcgtgtccggcgagggcgagggcgatgccacctacggcaagctgaccctgaagttcatctgcaccaccggcaagctgcccgtgccctggcccaccctcgtgaccaccctgacctacggcgtgcagtgcttcagccgctaccccgaccacatgaagcagcacgacttcttcaagtccgccatgcccgaaggctacgtccaggagcgcaccatcttcttcaaggacgacggcaactacaagacccgcgccgaggtgaagttcgagggcgacaccctggtgaaccgcatcgagctgaagggcatcgacttcaaggag…
FP10	CyOFP1	IDT, #305430622	atggtgagcaagggcgaggagctgatcaaggagaacatgagaagcaagctgtacctggaaggcagcgtgaacggccaccagttcaagtgcacccacgaaggggagggcaagccctacgagggcaagcagaccaacaggatcaaggtggtggagggaggccccctgccgttcgcattcgacatcctggccacccactttatgtacgggagcaaggtgttcatcaagtaccccgccgacctccccgattattttaagcagtccttccctgagggcttcacatgggagagagtcatggtgttcgaggacgggggcgtgctgaccgccacccaggacaccagcctccaggacggcgagctcatctacaacgtcaaggtcagaggggtgaacttcccagccaac…
FP11	mClover3	IDT, #303231158	atggtgagcaagggcgaggagctgttcaccggggtggtgcccatcctggtcgagctggacggcgacgtaaacggccacaagttcagcgtccgcggcgagggcgagggcgatgccaccaacggcaagctgaccctgaagttcatctgcaccaccggcaagctgcccgtgccctggcccaccctcgtgaccaccttcggctacggcgtggcctgcttcagccgctaccccgaccacatgaagcagcacgacttcttcaagtccgccatgcccgaaggctacgtccaggagcgcaccatctctttcaaggacgacggtacctacaagacccgcgccgaggtgaagttcgagggcgacaccctggtgaaccgcatcgagctgaagggcatcgacttcaaggag…
FP12	mVenus	Birtwistle lab (pQLinkHD-mVenus, Addgene #118861)	atggtgagcaagggcgaggagctgttcaccggggtggtgcccatcctggtcgagctggacggcgacgtaaacggccacaagttcagcgtgtccggcgagggcgagggcgatgccacctacggcaagctgaccctgaagctgatctgcaccaccggcaagctgcccgtgccctggcccaccctcgtgaccaccctgggctacggcctgcagtgcttcgcccgctaccccgaccacatgaagcagcacgacttcttcaagtccgccatgcccgaaggctacgtccaggagcgcaccatcttcttcaaggacgacggcaactacaagacccgcgccgaggtgaagttcgagggcgacaccctggtgaaccgcatcgagctgaagggcatcgacttcaaggag…
FP13	mPapaya	IDT, # 305553991	atggtgagcaagggcgaggggcaatcgaagcatggactaaaggaggagatgacggtgaagtaccacatggaaggttgcgttaatggtcacaaatttgtcattactggagagggcattggaaacccttttaagggtaagcaaaccgcaaatttgtgtgtgatagaaggaggcccgctgccgttctcggaggacattttaagtccgggttttaaatatggtgaccggattttcacagagtacccacaggatattgtagattacttcaagaactcatgtccagcgggctatacgtgggaaaggagctacctctttgaggacggagcggtctgtcgatgcaacgtggacataacagtctctgaaaaggagaactgcatctatcacaaaagtatcttcagaggg…
FP14	mOrange2	Genewiz, # 30-550549964	atggtgagcaagggcgaggagaataacatggccatcatcaaggagttcatgcgcttcaaggtgcgcatggagggctccgtgaacggccacgagttcgagatcgagggcgagggcgagggccgcccctacgagggctttcagaccgctaagctgaaggtgaccaagggtggccccctgcccttcgcctgggacatcctgtcccctcatttcacctacggctccaaggcctacgtgaagcaccccgccgacatccccgactacttcaagctgtccttccccgagggcttcaagtgggagcgcgtgatgaactacgaggacggcggcgtggtgaccgtgacccaggactcctccctgcaggacggcgagttcatctacaaggtgaagctgcgcggcaccaac…
FP15	mRuby3	Genewiz, # 30-550549964	atggtgtctaagggcgaagagctgatcaaggaaaatatgcgtatgaaggtggtcatggaaggttcggtcaacggccaccaattcaaatgcacaggtgaaggagaaggcagaccgtacgagggagtgcaaaccatgaggatcaaagtcatcgagggaggacccctgccatttgcctttgacattcttgccacgtcgttcatgtatggcagccgtacctttatcaagtacccggccgacatccctgatttctttaaacagtcctttcctgagggttttacttgggaaagagttacgagatacgaagatggtggagtcgtcaccgtcacgcaggacaccagccttgaggatggcgagctcgtctacaacgtcaaggtcagaggggtaaactttccctccaat…
FP16	mKate2	Genewiz, # 30-550549964	atggtgagcgagctgattaaggagaacatgcacatgaagctgtacatggagggcaccgtgaacaaccaccacttcaagtgcacatccgagggcgaaggcaagccctacgagggcacccagaccatgagaatcaaggcggtcgagggcggccctctccccttcgccttcgacatcctggctaccagcttcatgtacggcagcaaaaccttcatcaaccacacccagggcatccccgacttctttaagcagtccttccccgagggcttcacatgggagagagtcaccacatacgaagatgggggcgtgctgaccgctacccaggacaccagcctccaggacggctgcctcatctacaacgtcaagatcagaggggtgaacttcccatccaacggccctgtg…
FP17	mCardinal	Genewiz, # 30-550549964	atggtgagcaagggcgaggagctgatcaaggagaacatgcacatgaagctgtacatggaaggcaccgtgaacaaccaccacttcaagtgcaccaccgaaggggagggcaagccctacgagggcacccagacccagaggattaaggtggtggagggaggccccctgccgttcgcattcgacatcctggccacctgctttatgtacgggagcaagaccttcatcaaccacacccagggcatccccgatttctttaagcagtccttccctgagggcttcacatgggagagagtcaccacatacgaggacgggggcgtgcttaccgttacccaggacaccagcctccaggacggctgcttgatctacaacgtcaagctcagaggggtgaacttcccatccaac…
FP18	miRFP670	Addgene, #79987	atggtagcaggtcatgcctctggcagccccgcattcgggaccgcctctcattcgaattgcgaacatgaagagatccacctcgccggctcgatccagccgcatggcgcgcttctggtcgtcagcgaacatgatcatcgcgtcatccaggccagcgccaacgccgcggaatttctgaatctcggaagcgtactcggcgttccgctcgccgagatcgacggcgatctgttgatcaagatcctgccgcatctcgatcccaccgccgaaggcatgccggtcgcggtgcgctgccggatcggcaatccctctacggagtactgcggtctgatgcatcggcctccggaaggcgggctgatcatcgaactcgaacgtgccggcccgtcgatcgatctgtcaggcacg…

## Sheet: Table S6
Table S6	Primers for Inserts for Creating Fluorescent Probes
Name	start_sequence (5’-->3')	end_sequence (3’-->5')	Spacer2	Spacer3
1.EBFP2 (717bp)	ATGGTGAGCAAGGGCGAGGAG	GCATGGACGAGCTGTACAAG	TAGATAAT	GAGTTGCC
2.mTagBFP2 (711bp)	ATGGTGTCTAAGGGCGAAG	AACTGGGGCACAAGCTTAAT	TAGATAAT	GAGTTGCC
3.mT-Sapphire (717bp)	ATGGTGAGCAAGGGCGAGGAG	GCATGGACGAGCTGTACAAG	TAGATAAT	GAGTTGCC
4.mAmetrine (717bp)	ATGGTGAGCAAGGGCGAGGAG	GCATGGACGAGCTGTACAAG	TAGATAAT	GAGTTGCC
5.mCerulean3 (717bp)	ATGGTGAGCAAGGGCGAGGAG	GCATGGACGAGCTGTACAAG	TAGATAAT	AGTAGTAA
6.LSSmOrange (708bp)	ATGGTGAGCAAGGGCGAGGAG	GCATGGACGAGCTGTACAAG	TAGATAAT	GAGTTGCC
7.mBeRFP (705bp)	ATGGTGTCTAAGGGCGAAG	CTAGCAAACTGGGGCACAAA	TAGATAAT	GAGTTGCC
8.mTFP1 (708bp)	ATGGTGAGCAAGGGCGAGGAG	GCATGGACGAGCTGTACAAG	AGCTTCTT	AGCTTCTT
9.EGFP (717bp)	ATGGTGAGCAAGGGCGAGGAG	GCATGGACGAGCTGTACAAG	ACTGTATG	ACTGTATG
10.CyOFP1 (702bp)	ATGGTGAGCAAGGGCGAGGAG	GCATGGACGAGCTGTACAAG	TAGATAAT	GAGTTGCC
11.mClover3 (717bp)	ATGGTGAGCAAGGGCGAGGAG	GCATGGACGAGCTGTACAAG	AGATGTCG	AGATGTCG
12.mVenus (717bp)	ATGGTGAGCAAGGGCGAGGAG	GCATGGACGAGCTGTACAAG	GAGTTGCC	GAGTTGCC
13.mPapaya (711bp)	ATGGTGAGCAAGGGCGAGGGG	GCATGGACGAGCTGTACAAG	TAGATAAT	GAGTTGCC
14.mOrange2 (708bp)	ATGGTGAGCAAGGGCGAGGAG	GCATGGACGAGCTGTACAAG	TAGATAAT	GAGTTGCC
15.mRuby3 (711bp)	ATGGTGAGCAAGGGCGAGGAG	GCATGGACGAGCTGTACAAG	CATGGTCG	CATGGTCG
16.mKate2 (696bp)	ATGGTGAGCGAGCTGATTAA	CTAGCAAACTGGGGCACAGA	TAGATAAT	GAGTTGCC
17.mCardinal (732bp)	ATGGTGAGCAAGGGCGAGGAG	GCATGGACGAGCTGTACAAG	GTTCACGT	GTTCACGT
18.miRFP670(945bp)	ATGGTAGCAGGTCATGCCTC	GGATCACCGCGCTTGAGAGC	TAGATAAT	GAGTTGCC
fluorescent protein with the same DNA sequence are displayed in the same color

## Sheet: Table S7
Table S7	Primers for the Inserts of mTFP1-mVenus Fusion
Insert	Template	Forward primer (5’à3’)	Reverse primer (5’à3’)
mTFP1-Esp3I-TAA-Esp3I	mTFP1 gBlock	AAAGGTCTCGGATCCGCCGCCACCATGGTGAGCAAGGGCGAGGAG	TTTGGTCTCATGAATGAGACGAAATTACGTCTCTCCGGCCTTGTACAGCTCGTCCATGC
linker-mVenus	pQLinkHD-mVenus	AAACGTCTCGCCGGAGGTGGGGGCCTAGGAATGGTGAGCAAGGGCGAGGA	TTTCGTCTCATGAATATTATCTATTACTTGTAGAGCTCGTCCATGC

## Sheet: Table S8
Table S8	Formulations of SDS-PAGE Gels and Buffers for Western Blotting
	Source	Separating Gel Buffer		Source	Stacking Gel Buffer
Tris	Thermo Scientific, Cat# J22675-A1	18.2g	Tris	Thermo Scientific, Cat# J22675-A1	3.05g
Sodium Dodecyl Sulfate (SDS)	Fisher BioReagents, Cat# BP166-500	0.4g	SDS	Fisher BioReagents, Cat# BP166-500	0.2g
pH		8.8	pH		6.8
ddH2O	Milli-Q	Up to 50mL	ddH2O	Milli-Q	Up to 50mL
Total		50mL	Total		50mL
50% Glycerol	ICN Biomedicals	5mL glycerol in 5ml milli-Q water
	Cat# 800687
10% Ammonium Persulfate (APS)	MP Biomedicals, Cat# 02193988-CF	0.1g APS in 5mL milli-Q water, stored at 4°C for up to 1-2 weeks
For One Gel	Source	Separating Gel	For One Gel	Source	Stacking Gel
30% Acrylamide	Bio-Rad, Cat# 1610156	1.25mL	30% Acrylamide	Bio-Rad, Cat#1610156	0.28mL
Separating Gel Buffer	Described above	1.25mL	Stacking Gel Buffer	Described above	0.63mL
50% Glycerol	Described above	0.4mL	TEMED	Bio-Rad, Cat#1610800	5µL
TEMED	Bio-Rad, Cat#1610800	5µL	10% APS	Described above	20µL
10% APS	Described above	20µL	ddH2O	Milli-Q	1.6mL
ddH2O	Milli-Q	2mL	Total		~2.5mL
Total		~5mL
	Source	Running Buffer (1x)		Source	Transfer Buffer (1x)
Tris	Thermo Scientific, Cat# J22675-A1	3.02g	Tris	Thermo Scientific, J22675-A1	3.029g
Glycine, 99%	Thermo Scientific, Cat# A13816.0E	14.4g	Glycine	Thermo Scientific, Cat# A13816.0E	15.014g
SDS	Fisher BioReagents, Cat# BP166-500	1g	Methanol	Fisher Scientific, Cat# A452SK-4	100mL
ddH2O	Milli-Q	Up to 1000mL	ddH2O	Milli-Q	Up to 900mL
Total		1L	Total		1L
Wash buffer	Source	10x TBS	Wash buffer (working solution)	Source	1x TBST
(stock solution)
Tris	Thermo Scientific, Cat# J22675-A1	12.1g	10x TBS		100mL
Sodium Chloride (NaCl)	Fisher BioReagents	40.0g	Tween 20	Fisher BioReagents, Cat# BP337-100	1mL
	Cat# BP-358-1
pH		7.6	ddH2O	Milli-Q	900mL
ddH2O	Milli-Q	Up to 500mL	Total		1L
Total		500mL

## Sheet: Table S9
Table S9	Antibodies Used for Western Blots
	Antibody Name	Source	Dilution
Primary antibody	anti-GFP (D5.1) Rabbit	Cell signaling, #2956S	1:1000
Secondary antibody	IRDye® 800CW Goat anti Rabbit IgG	LICOR, Cat# 926-32211	1:5000
Primary antibody	anti-β-actin (8H10D10) Mouse	Cell signaling, #3700	1:1000
Secondary antibody	IRDye® 680RD Goat anti Mouse IgG	LICOR, Cat# 926-68070	1:5000

## Sheet: Table S10
Table S10	DNA Amounts for Transfecting pR-fp References
		HEK293T Cells	MDA-MB-231 Cells
Index	Name	DNA (ng)	DNA (ng)
N.C	pReceiver	300	500
FP1	EBFP2	150	500
FP2	mTagBFP2	150	450
FP3	mT-Sapphire	150	450
FP4	mAmetrine	150	450
FP5	mCerulean3	150	450
FP6	LSSmOrange	150	450
FP7	mBeRFP	150	500
FP8	mTFP1	150	400
FP9	EGFP	50	300
FP10	CyOFP1	300	500
FP11	mClover3	50	300
FP12	mVenus	50	300
FP13	mPapaya	150	450
FP14	mOrange2	150	450
FP15	mRuby3	150	400
FP16	mKate2	150	450
FP17	mCardinal	150	500
FP18	miRFP670	150	450

[truncated: 8 more sheets: Table S11, Table S12, Table S13, Table S14, Table S15, Table S16, Table S17, Table S18]
